# Supplementary material for: Use of DALYs in economic analyses on interventions for infectious diseases: a systematic review
Source: Epidemiol Infect. 2014 Dec 12;143(9):1791–802. doi: 10.1017/S0950268814001940 (PMC4456769; doi:10.1017/S0950268814001940)
Supplement: Supplementary file 1 [file S0950268814001940sup.zip]

Archive with 2 entries (2 files):
- S0950268814001940sup001.doc
- S0950268814001940sup002.doc
